# Supplementary material for: Transcriptome Analysis Reveals PpMYB1 and PpbHLH1 Promote Anthocyanin Accumulation in Phalaenopsis pulcherrima Flowers
Source: Biomolecules. 2025 Jun 20;15(7):906. doi: 10.3390/biom15070906 (PMC12292641; doi:10.3390/biom15070906)
Supplement: Supplementary file 1 [file biomolecules-15-00906-s001.zip]

Archive with 2 entries (2 files):
- biomolecules-3651021-Figure S1.pdf
- Supplementary File-Tables.xlsx
