# Supplementary material for: Transcriptome Analysis Reveals PpMYB1 and PpbHLH1 Promote Anthocyanin Accumulation in Phalaenopsis pulcherrima Flowers
Source: Biomolecules. 2025 Jun 20;15(7):906. doi: 10.3390/biom15070906 (PMC12292641; doi:10.3390/biom15070906)
Supplement: Supplementary file 1 [file biomolecules-15-00906-s001.zip › Supplementary File-Tables.xlsx]

## Sheet: Table S1
Supplementary table 1. Primers used in the present study
Primer name	Specific primers	Unigene ID
Primers used for qRT-PCR
qPpCHS-1-F	AGCATCTCACTGACCTCAAGGA	TRINITY_DN32531_c0_g2
qPpCHS-1-R	CAGAAGATGAGATGAGTTATGCG
qPpCHS-2-F	ACTCACCTAATCTTCTGCACCACG	TRINITY_DN11368_c0_g1
qPpCHS-2-R	GGTGGTGGTCTCTGCACAAAC
qPpCHS-3-F	AAGGAAGATGGGTTGGCGACA	TRINITY_DN32531_c0_g1
qPpCHS-3-R	TCGTGTTCAGCGAGGGTTCC
qPpCHI-1-F	CAAGGGTTCACAATACGGCG	TRINITY_DN11905_c0_g1
qPpCHI-1-R	TTCACCTTTCCCATCCGTGG
qPpCHI-2-R	GGTCAACAGTACTCCGAGAAGGTC	TRINITY_DN5878_c0_g1
qPpCHI-2-R	ATCAGTCTCAGCCGCAGGAA
qPpF3H-F	GATCGAAGAGAATGGAGATGGAGG	TRINITY_DN381_c0_g1
qPpF3H-R	CTGAAGATGGCTGGAAACGATG
qPpF3'H-1-F	TGAGGAATTCGCACGACTGGT	TRINITY_DN18204_c0_g1
qPpF3'H-1-R	TGAGAGCCATGAGCTCCATCA
qPpF3'H-2-F	ATGGAGGATCTCGCGCCAGTTA	TRINITY_DN33858_c0_g1
qPpF3'H-2-R	CATCATCTCCTCCACCATGTCCT
qPpF3'H-3-F	GGGAAGAGTTCAAGCTTACCGA	TRINITY_DN2088_c0_g1
qPpF3'H-3-R	AGTCGGTTGAGTCCGATGACC
qPpDFR-F	TCAGGGCTACAGTCAGAGATCCA	TRINITY_DN40_c0_g1
qPpDFR-R	GTTGTATCACTTCGTTCTCAGGG
qPpANS-F	ACAATCTGAACGCGAACACCTC	TRINITY_DN14437_c0_g1
qPpANS-R	CTCCACTGGCAATTCGAAGAAC
qPpUFGT-F	CCCAATCTAACTTCTCACACCACTC	TRINITY_DN17394_c0_g1
qPpUFGT-R	GAGAGACCATAAGAAGGGCATG
qPpMYB1-F	TACGTCAATGCTCATGGAGAAGGC	TRINITY_DN14368_c0_g1
qPpMYB1-R	GATCAGAGACCATCTATTGCCAAGC
qPpbHLH1-F	AGCTCGGAGTTGATGGAGATTG	TRINITY_DN467_c1_g1
qPpbHLH1-R	TGTGATTCAAATGCCTTCCCTG
qPpActin-F	TTGTGAGCAACTGGGATGACAT
qPpActin-R	GCCACGCGAAGTTCATTGT
qNtPAL-F	ATTGAGGTCATCCGTTCTGC
qNtPAL-R	ACCGTGTAACGCCTTGTTTC
qNtCHS-F	TGACACCCACTTGGATAGTTTAG
qNtCHS-R	CGACCTCTGGAATTGGATCAG
qNtCHI-F	CTTTTCTCGCCGCTAAATG
qNtCHI-R	TTTCTGCCACCTTCTCTG
qNtF3H-F	CAAGGCATGTGTGGATATGG
qNtF3H-R	TGTGTCGTTTCAGTCCAAGG
qNtF3'H-F	AGGCTCAACACTTCTCGT
qNtF3'H-R	CATCAACTTTGGGCTTCT
qNtF3'5'H-F	TGCACACTATGGACCACGTT
qNtF3'5'H-R	CCTTCTCGGCTCATTTCGGA
qNtDFR-F	AACCAACAGTCAGGGGAATG
qNtDFR-R	TTGGACATCGACAGTTCCAG
qNtANS-F	TGGCGTTGAAGCTCATACTG
qNtANS-R	GGAATTAGGCACACACTTTGC
qNtUFGT-F	GAGTGCATTGGATGCCTTTT
qNtUFGT-R	CCAGCTCCATTAGGTCCTTG
qNtAn1a-F	ACCATTCTCGAACACCGAAG
qNtAn1a-R	TGCTAGGGCACAATGTGAAG
qNtAn1-F	CTTGAACACTTCTCAAACCGA
qNtAn1b-R	TGCTAGGGCACAATGTGAAG
qNtActin-F	CCTGAGGTCCTTTTCCAACCA
qNtActin-R	GGATTCCGGCAGCTTCCATT
Primers used for gene cloning
PpMYB1-CDS-F	ATGGGAAGGAATCCGAGCTGTTCGAA
PpMYB1-CDS-R	TTAGAACTGTTTCAACAGCTCCCCTTCCA
PpbHLH1-CDS-F	ATGGCAGAGCACCCATTGCCAAGAT
PpbHLH1-CDS-R	TTAATGCGATAAGAGTTGATGAATTGCC
Primers used for Y2H (Infusion)
pGADT7-PpMYB1-F	ggaggccagtgaattcATGGGAAGGAATCCGAGCTG
pGADT7-PpMYB1-R	cgagctcgatggatcTTAGAACTGTTTCAACAGCT
pGBKT7-PpbHLH1-F	catggaggccgaattcATGGCAGAGCACCCATTGCC
pGBKT7-PpbHLH1-R	gcaggtcgacggatcTTAATGCGATAAGAGTTGAT
Primers used for transient overexpression in P. pulcherrima (Infusion)
pSuper-PpMYB1-F	acatttaaatactagATGGGAAGGAATCCGAGCTG
pSuper-PpMYB1-R	taccggatccactagtGAACTGTTTCAACAGCTCC
pSuper-PpbHLH1-F	acatttaaatactagATGGCAGAGCACCCATTGCCA
pSuper-PpbHLH1-R	taccggatccactagtATGCGATAAGAGTTGATGAA
Primers used for stable expression in tobacco (Infusion)
pGreen-C17-PpMYB1-F	gcttgatatcgaattcATGGGAAGGAATCCGAGCTG
pGreen-C17-PpMYB1-R	cagcgaattatctagaGAACTGTTTCAACAGCTCCC
pGreen-C17-PpbHLH1-F	gcttgatatcgaattcATGGCAGAGCACCCATTGCCA
pGreen-C17-PpbHLH1-R	cagcgaattatctagaATGCGATAAGAGTTGATGAAT
Primers used for promoter cloning
PpF3H-SP1	CTGGTTGCTGAAATCGTTGTAGGC
PpF3H-SP2	CCATCTCTGTCTCTCTGTGAGTTCTTG
PpF3H-SP3	AGACGGTGAGGAAGGTTAGGTTG
PpDFR-SP1	ACTGTAGCCCTGACCTCATAACCCTTTC
PpDFR-SP2	TCACCACAACAGGACCCTTCCTCACA
PpDFR-SP3	ACTCACCGTCCACCCAGCTTTACAA
PpANS-SP1	GAGGAGGTGTTCGCGTTCAGATTGT
PpANS-SP2	TGGTGGCCATTGTATGTTGGACTGTG
PpANS-SP3	GTGGAAGTGAAGACTGGACGGTGTA
PpUFGT-SP1	GAGAGCTCGCGCCAGTGAGAAGA
PpUFGT-SP2	CGGAGAAGGCGACGATGAATC
PpUFGT-SP3	GGAGCGAGGTGGAGAACCAGAAC
Primers used for Y1H (Infusion)
pHis2.1-proF3H-F	actatagggcgaattcGTCGAGTGAAAGAGGGGCAGG
pHis2.1-proF3H-R	agctccccgggaattcCTCTGTCTCTCTGTGAGTTCTTG
pHis2.1-proDFR-F	actatagggcgaattcCTCACTAATTCACTCCATTGTG
pHis2.1-proDFR-R	agctccccgggaattcTCCTCACATCCTCCATTTTTTCC
pHis2.1-proANS-F	actatagggcgaattcGACTTTGGTGTTTATGTGTCGGC
pHis2.1-proANS-R	agctccccgggaattcTGTATGTTGGACTGTGCTGATTG
pHis2.1-proUFGT-F	actatagggcgaattcGTCGAGTTTCGTGTTGTAAGAGT
pHis2.1-proUFGT-R	agctccccgggaattcGGCGGACTGCGTAGGTTTCG
pGADT7-PpMYB1-F	ggaggccagtgaattcATGGGAAGGAATCCGAGCTG
pGADT7-PpMYB1-R	cgagctcgatggatcTTAGAACTGTTTCAACAGCT
pGADT7-PpbHLH1-F	ggaggccagtgaattcATGGCAGAGCACCCATTGCC
pGADT7-PpbHLH1-R	cgagctcgatggatcTTAATGCGATAAGAGTTGAT
Primers used for overexpression in tobacco (Infusion)
LUC-proF3H-F	gacggtatcgataagcttGTCGAGTGAAAGAGGGGCAGG
LUC-proF3H-R	tctagaactagtggatccCTCTGTCTCTCTGTGAGTTCTTG
LUC-proDFR-F	gacggtatcgataagcttCTCACTAATTCACTCCATTGTGGT
LUC-proDFR-R	tctagaactagtggatccTCCTCACATCCTCCATTTTTTCC
LUC-proANS-F	gacggtatcgataagcttGACTTTGGTGTTTATGTGTCGGC
LUC-proANS-R	tctagaactagtggatccTGTATGTTGGACTGTGCTGATTG
LUC-proUFGT-F	gacggtatcgataagcttGTCGAGTTTCGTGTTGTAAGAGTGT
LUC-proUFGT-R	tctagaactagtggatccGGCGGACTGCGTAGGTTTCG
62-SK-PpbHLH1-F	tctagaactagtggatccATGGCAGAGCACCCATTGCCA
62-SK-PpbHLH1-R	gacggtatcgataagcttTTAATGCGATAAGAGTTGATGAA
62-SK-PpMYB1-F	tctagaactagtggatccATGGGAAGGAATCCGAGCTG
62-SK-PpMYB1-R	gacggtatcgataagcttTTAGAACTGTTTCAACAGCTCC
Note: Lowercase letters indicate homologous arms.

## Sheet: Table S2
Table S2. The accession numbers of MYB and bHLH proteins
Category	proteins name	accession numbers	proteins name	accession numbers	proteins name	accession numbers
MYBs protein	AaMYB1	AAO92352	AaMYB2	KU726561	AcMYB1	AQP25671
	AcMYB10	QGA78460	AcMYB75	APZ74276	AcMYB110	AHY00342
	AmROSEA1	ABB83826	AmROSEA2	ABB83827	AmVENOSA	ABB83828
	AtMYB75	NP_176057	AtMYB90	Q9ZTC3	AtMYB113	Q9FNV9
	AtMYB114	Q9FNV8	CyMYB1	LC422758	DcMYB6	ARD08872
	DcMYB113	QEE04281	DhMYB2	KY039157	DkMYB4	AB503701
	DoMYB5	XP_020672813	FaMYB10	ABX79947	FhMYB5	QAX87835
	GhMYB10	AF336282.1	HtMYB2	QJQ28877	LhMYB6	BAJ05399
	LhMYB12	BAJ05398	MaAN2	ASF20090	MaMYBA	AVD68967
	McMYB10	AFP89357	MdMYBA	BAF80582	MdMYB1	ABK58138
	MdMYB3	AEX08668	MdMYB10a	ABB84753.1	MrMYB1	ADG21957
	NnMYB5	ALU11263	NtAN2	ACO52472	NtMYB8	AUQ44163
	OgMYB1	EF570115	OsMYB	CAA75509	PeMYB2	AIS35919
	PeMYB11	AIS35928	PeMYB12	AIS35929	PhAN2	AAF66727
	PpMYB9	ALO81019	PpMYB10	ADK73605	PsMYB58	QZJ84669
	PsMYB	FJ039853	PyMYB10	ALN66630	SlMYB75	NP001265992
	RcPAP1	MN420461	RcPAP2	MN420462	VvMYBA1	BAD18977
	VvMYBA2	AB097924	VvMYB5b	NP001267854	ZmC1	NP_001106010
	ZmP1	NP_001105885
bHLHs protein	AtbHLH017	AAM19778	AtbHLH027	AAS79544	AtbHLH061	AAM10950
	AtDYT1	O81900	AtEGL3	Q9CAD0	AtGL3	Q9FN69
	AtMYC2	Q39204	AtTT8	Q9FT81	BrTT8	AEA03281
	CybHLH1	LC422759	CybHLH2	LC422760	DcTT8	PKU66073
	DhbHLH1	KY039158	DobHLH24	XM_020824205	IpbHLH2a	ABW69686
	ItbHLH2	BAD18984	LjTT8	BAH28881	MdbHLH3	ADL36597
	MtEGL3	KEH21065	MtTT8	AKN79606	OsRa	AAC49219
	PebHLH1	AIS35934	PhAN1	AAG25927	PhJAF13	AAC39455
	PsbHLHA	E3SXU4	TrAN1	AIT76559	TrJAF13	AIT76563
	VvMYC1	ACC68685	ZmLc	ABD72707

## Sheet: Table S3
Table S2. Summary of Illumina sequencing quality
Sample	Raw reads	Clean reads	Mapped reads	Mapped ratio	Q30(%)	GC content(%)
Z1	40354672	40041258	35088656	0.8763	96.5	45.5
Z2	52466880	52027300	46177638	0.8876	96.52	45.73
Z3	46236540	45867322	40339344	0.8795	96.57	45.52
W1	43377978	42991308	38062262	0.8853	96.59	45.9
W2	49883060	49470296	43948174	0.8884	96.52	45.83
W3	46330236	45987964	40225280	0.8747	96.5	45.58

## Sheet: Table S4
Table S3. Evaluation of sequencing assembly data.
Type	Transcript	Unigene
Total number	119461	72724
Total base	126447097	64936339
Largest length (bp)	16701	16701
Smallest length (bp)	201	201
Average length (bp)	1058.48	892.91
N50 length (bp)	1771	1592
E90N50 length (bp)	2091	2413
Fragment mapped percent(%)	87.841	72.566
GC percent (%)	40.03	39.27
TransRate score	0.46256	0.3826
BUSCO score	C:89.6%[S:50.4%;D:39.2%]	C:75.9%[S:73.1%;D:2.8%]

## Sheet: Table S5
Table S4. Distribution of Unigene length
Length	Number of Unigene	Percent of Unigene
200~500	38105	0.52
501~1000	15575	0.21
1001~1500	6423	0.09
1501~2000	4305	0.06
2001~2500	2999	0.04
2501~3000	1895	0.03
3001~3500	1174	0.02
3501~4000	799	0.01
4001~4500	485	0.01
>4500	964	0.01

## Sheet: Table S6
Table S4. Transcripts Per Million mapped reads (TPM) values of anthocyanin biosynthetic genes.
	Unigene ID	White flower	Purple flower
PAL (2)	TRINITY_DN13164_c0_g2	50.52	62.8767
	TRINITY_DN21952_c0_g2	17.4	29.0533
C4H (1)	TRINITY_DN18337_c0_g2	93.3367	77.5733
4CL (9)	TRINITY_DN41343_c0_g1	0.7033	0.5233
	TRINITY_DN1651_c0_g1	23.9767	20.3733
	TRINITY_DN2975_c0_g1	16.33	19.5867
	TRINITY_DN10133_c0_g2	39.49	49.04
	TRINITY_DN4406_c0_g2	19.74	25.5667
	TRINITY_DN22882_c0_g3	0.4667	0.7633
	TRINITY_DN2747_c3_g1	3.8267	6.4167
	TRINITY_DN50121_c0_g1	0.8067	3.17
	TRINITY_DN19107_c0_g1	0.1633	1.3867
CHS (4)	TRINITY_DN32531_c0_g2	317.063	140.613
	TRINITY_DN11368_c0_g1	11.14	5.5967
	TRINITY_DN11368_c0_g2	2.46	2.1833
	TRINITY_DN32531_c0_g1	0.81	2.3233
CHI (2)	TRINITY_DN11905_c0_g1	527.517	260.977
	TRINITY_DN5878_c0_g1	243.917	322.767
F3H (1)	TRINITY_DN381_c0_g1	32.0933	130.53
F3'H (3)	TRINITY_DN18204_c0_g1	2.21	1.3
	TRINITY_DN2088_c0_g1	41.41	80.33
	TRINITY_DN33858_c0_g1	12.2767	12.2333
DFR (1)	TRINITY_DN40_c0_g1	109.183	473.113
ANS (1)	TRINITY_DN14437_c0_g1	65.3667	155.333
UFGT (1)	TRINITY_DN17394_c0_g1	9.5467	9.36
